# Supplementary material for: An enhanced pairing-free certificateless directed signature scheme
Source: PLoS One. 2022 Feb 17;17(2):e0263943. doi: 10.1371/journal.pone.0263943 (PMC8853546; doi:10.1371/journal.pone.0263943)
Supplement: S1 Data — (XLSX) [file pone.0263943.s001.xlsx]

## Sheet: Sheet1
			Running time (ms)
			Signature Generation	Direct Verification	Signature Generation	Total Cost
		Wan et al.	5.55746	13.6121	9.02834	28.1979
		Gayathri et al.	0.500623	0.837053	0.835649	2.17333
		Our Scheme	0.502407	1.00405	1.00265	2.50911

## Sheet: Sheet2
			Running time (ms)
			Signature Generation
		Wan et al.	512
		Gayathri et al.	100
		Our Scheme	100
